# Supplementary material for: Antimicrobial and Cytotoxic Cyathane-Xylosides from Cultures of the Basidiomycete Dentipellis fragilis
Source: Antibiotics (Basel). 2022 Aug 8;11(8):1072. doi: 10.3390/antibiotics11081072 (PMC9405216; doi:10.3390/antibiotics11081072)
Supplement: Supplementary file 1 [file antibiotics-11-01072-s001.zip]

Archive with 1 entries (1 files):
- antibiotics-1848837-supplementary.pdf
